# Supplementary material for: Isolation of a Novel Low-Temperature-Active and Organic-Solvent-Stable Mannanase from the Intestinal Metagenome of Hermetia illucens
Source: Int J Mol Sci. 2024 Dec 30;26(1):216. doi: 10.3390/ijms26010216 (PMC11720594; doi:10.3390/ijms26010216)
Supplement: Supplementary file 1 [file ijms-26-00216-s001.zip]

Archive with 1 entries (1 files):
- Supplementary File S1. ManEM6 Nucleotide and Amino Acid Sequences.pdf
